# Supplementary material for: The global state of GLIM criteria in oncology: a bibliometric analysis of research trends (2019–2025)
Source: Front Nutr. 2026 May 5;13:1802280. doi: 10.3389/fnut.2026.1802280 (PMC13183560; doi:10.3389/fnut.2026.1802280)
Supplement: Supplementary file 2 [file Table_2.XLSX]

## Sheet: Table 4
Table 4. Distribution of publications by country/region
Rank	Countries/Regions	documents
1	peoples r china	137
2	spain	42
3	japan	30
4	brazil	20
5	italy	20
6	usa	19
7	australia	18
8	germany	16
9	sweden	16
10	scotland	14
11	netherlands	12
12	poland	12
13	belgium	10
14	canada	9
15	greece	7
16	turkiye	7
17	france	6
18	malaysia	6
19	norway	6
20	england	6
21	mexico	4
22	south africa	4
23	switzerland	4
24	thailand	4
25	denmark	3
26	finland	3
27	india	3
28	indonesia	3
29	ireland	3
30	peru	3
31	portugal	3
32	south korea	3
33	austria	2
34	iran	2
35	saudi arabia	2
36	slovenia	2
37	sri lanka	2
38	uganda	2
39	uruguay	2
40	chile	1
41	colombia	1
42	croatia	1
43	cyprus	1
44	dem rep congo	1
45	egypt	1
46	ethiopia	1
47	israel	1
48	lebanon	1
49	new zealand	1
50	pakistan	1
51	panama	1
52	romania	1
53	russia	1
54	singapore	1
